# Supplementary material for: Fusobacterium nucleatum Facilitates Apoptosis, ROS Generation, and Inflammatory Cytokine Production by Activating AKT/MAPK and NF-κB Signaling Pathways in Human Gingival Fibroblasts
Source: Oxid Med Cell Longev. 2019 Oct 13;2019:1681972. doi: 10.1155/2019/1681972 (PMC6815639; doi:10.1155/2019/1681972)
Supplement: Supplementary 2 — Table 2: the clean reads of 54 samples after RNA-seq. [file 1681972.f2.xls]

## Sheet: Supplementary Table 2
Sample	Total Raw Reads(Mb)	Total Clean Reads(Mb)	Total Clean Bases(Gb)	Clean Reads Q20(%)	Clean Reads Q30(%)	Clean Reads Ratio(%)
B0	24.14	23.94	1.2	97.56	89.5	99.19
C0	24.14	23.92	1.2	97.79	90.21	99.08
D0	24.14	23.96	1.2	98.1	90.93	99.28
E0	24.14	23.9	1.19	98.1	90.98	99.01
F0	23.95	23.91	1.2	98.18	90.92	99.8
B2C	24.14	23.93	1.2	97.77	90.06	99.12
C2C	24.14	23.95	1.2	97.55	89.44	99.23
D2C	24.14	23.97	1.2	98.23	91.08	99.32
E2C	24.14	23.86	1.19	98.17	91.05	98.84
F2C	23.93	23.89	1.19	98.3	91.49	99.83
B2F	24.14	23.94	1.2	97.7	89.85	99.18
C2F	24.14	23.98	1.2	97.66	89.5	99.33
D2F	24.14	23.97	1.2	98.19	90.96	99.33
E2F	24.14	23.61	1.18	98.01	90.55	97.82
F2F	23.74	23.71	1.19	98.97	93.44	99.9
B6C	24.14	24.02	1.2	97.7	89.82	99.5
C6C	24.14	23.89	1.19	97.51	89.5	98.96
D6C	24.14	23.97	1.2	98.01	90.54	99.29
E6C	24.14	24.02	1.2	98.27	91.43	99.5
F6C	23.92	23.81	1.19	98.1	90.89	99.53
B6F	24.14	23.95	1.2	97.69	89.83	99.22
C6F	24.14	23.95	1.2	97.82	90.17	99.24
D6F	24.14	23.89	1.19	98.27	91.32	98.96
E6F	24.14	23.95	1.2	98.21	91.33	99.22
F6F	23.94	23.89	1.19	98.13	90.74	99.8
B12C	24.14	23.94	1.2	97.87	90.32	99.17
C12C	24.14	23.38	1.17	97.8	90.16	96.85
D12C	24.14	23.87	1.19	98.04	90.5	98.87
E12C	24.14	23.84	1.19	98.13	90.96	98.78
F12C	23.89	23.86	1.19	98.15	90.96	99.87
B12F	24.14	23.82	1.19	97.9	90.34	98.7
C12F	24.14	23.98	1.2	97.58	89.41	99.36
D12F	24.14	23.92	1.2	98.2	91.14	99.1
E12F	24.14	23.92	1.2	98.07	90.8	99.09
B24C	24.14	23.93	1.2	97.8	90.03	99.12
C24C	24.14	24	1.2	97.9	90.37	99.44
D24C	24.14	23.98	1.2	98.09	90.91	99.36
E24C	23.95	23.91	1.2	98.22	91.09	99.82
F24C	23.94	23.9	1.19	98.27	91.34	99.83
B24F	24.14	23.95	1.2	97.8	90.09	99.2
C24F	24.14	23.98	1.2	97.82	90.18	99.37
D24F	24.14	23.93	1.2	98.23	91.19	99.15
E24F	23.91	23.87	1.19	98.17	91.03	99.81
F24F	23.96	23.92	1.2	98.13	90.8	99.82
B48C	24.14	23.92	1.2	97.81	90.18	99.09
C48C	24.14	23.98	1.2	98.1	90.76	99.35
D48C	24.14	23.96	1.2	98.11	90.62	99.28
E48C	23.91	23.88	1.19	98.21	91.11	99.86
F48C	23.93	23.87	1.19	98.22	91.15	99.75
B48F	24.14	23.97	1.2	97.84	90.25	99.31
C48F	24.14	23.7	1.19	98.13	91.02	98.2
D48F	24.14	23.93	1.2	98.18	91.13	99.15
E48F	23.9	23.84	1.19	98.22	91.13	99.76
F48F	23.94	23.9	1.2	98.16	91.01	99.84
