# Supplementary material for: Fusobacterium nucleatum Facilitates Apoptosis, ROS Generation, and Inflammatory Cytokine Production by Activating AKT/MAPK and NF-κB Signaling Pathways in Human Gingival Fibroblasts
Source: Oxid Med Cell Longev. 2019 Oct 13;2019:1681972. doi: 10.1155/2019/1681972 (PMC6815639; doi:10.1155/2019/1681972)
Supplement: Supplementary 3 — Table 3: genome mapping ratio summary of 54 samples. [file 1681972.f3.xls]

## Sheet:  Table S3 GenomeMappingSummary
Sample	Total CleanReads	Total MappingRatio	Uniquely MappingRatio
B0	23943245	0.9422	0.7779
C0	23915156	0.9385	0.7773
D0	23962575	0.944	0.786
E0	23898389	0.9459	0.7794
F0	23905754	0.9462	0.7889
B2C	23925033	0.9452	0.7847
C2C	23953016	0.9421	0.7809
D2C	23974494	0.9481	0.7911
E2C	23857143	0.9473	0.7808
F2C	23894286	0.945	0.789
B2F	23940074	0.9418	0.7832
C2F	23976551	0.9415	0.7856
D2F	23974974	0.9475	0.7945
E2F	23610913	0.9431	0.779
F2F	23714792	0.9454	0.7954
B6C	24017781	0.9437	0.7791
C6C	23886275	0.9352	0.7725
D6C	23965110	0.9457	0.7866
E6C	24016655	0.9453	0.7798
F6C	23806864	0.9416	0.7819
B6F	23948471	0.9403	0.7769
C6F	23954519	0.9422	0.7815
D6F	23887028	0.9424	0.7856
E6F	23949948	0.944	0.7772
F6F	23894059	0.9468	0.7895
B12C	23937185	0.9418	0.7772
C12C	23378070	0.9377	0.774
D12C	23865889	0.9456	0.7845
E12C	23841834	0.9436	0.7759
F12C	23857986	0.9436	0.7836
B12F	23824796	0.9439	0.7839
C12F	23983373	0.9407	0.7788
D12F	23921064	0.945	0.7873
E12F	23917215	0.9436	0.7755
B24C	23925560	0.9423	0.7765
C24C	24002173	0.941	0.7747
D24C	23983374	0.9447	0.7789
E24C	23908870	0.9476	0.7732
F24C	23899116	0.9442	0.7837
B24F	23945888	0.9419	0.7711
C24F	23984444	0.9452	0.7777
D24F	23932960	0.948	0.7824
E24F	23870139	0.9441	0.7659
F24F	23918287	0.9479	0.7842
B48C	23917176	0.9426	0.7755
C48C	23980046	0.9471	0.7847
D48C	23964413	0.9462	0.7847
E48C	23875214	0.9463	0.7717
F48C	23873476	0.946	0.7856
B48F	23971698	0.9424	0.7724
C48F	23704116	0.9451	0.7709
D48F	23932022	0.9479	0.774
E48F	23842486	0.9456	0.7587
F48F	23902921	0.9454	0.7745
