# Supplementary material for: Fusobacterium nucleatum Facilitates Apoptosis, ROS Generation, and Inflammatory Cytokine Production by Activating AKT/MAPK and NF-κB Signaling Pathways in Human Gingival Fibroblasts
Source: Oxid Med Cell Longev. 2019 Oct 13;2019:1681972. doi: 10.1155/2019/1681972 (PMC6815639; doi:10.1155/2019/1681972)
Supplement: Supplementary 4 — Table 4: gene mapping ratio summary of 54 samples. [file 1681972.f4.xls]

## Sheet: Table S4 GeneMappingSummary
Sample	Total CleanReads	Total MappingRatio	Uniquely MappingRatio
B0	23943245	87.84	82.83
C0	23915156	87.06	82.19
D0	23962575	87.02	82.32
E0	23898389	86.57	81.59
F0	23905754	88.76	83.96
B2C	23925033	88.22	83.31
C2C	23953016	88.17	83.36
D2C	23974494	88.45	83.69
E2C	23857143	87.52	82.51
F2C	23894286	89.48	84.59
B2F	23940074	88.46	83.56
C2F	23976551	88.8	83.98
D2F	23974974	88.47	83.75
E2F	23610913	87.71	82.71
F2F	23714792	88.44	83.71
B6C	24017781	87.66	82.43
C6C	23886275	87.08	81.95
D6C	23965110	87.52	82.63
E6C	24016655	87.47	82.24
F6C	23806864	88.05	83.05
B6F	23948471	87.86	82.56
C6F	23954519	87.85	82.69
D6F	23887028	87.22	82.22
E6F	23949948	87.19	81.88
F6F	23894059	88.05	82.96
B12C	23937185	87.74	82.41
C12C	23378070	86.93	81.71
D12C	23865889	87.49	82.44
E12C	23841834	87.15	81.84
F12C	23857986	88.09	82.97
B12F	23824796	88.16	82.99
C12F	23983373	87.69	82.57
D12F	23921064	87.59	82.58
E12F	23917215	86.83	81.57
B24C	23925560	87.18	81.93
C24C	24002173	87.18	81.96
D24C	23983374	87.5	82.33
E24C	23908870	87.5	82.03
F24C	23899116	87.21	82.23
B24F	23945888	87.49	82.41
C24F	23984444	87.3	82.31
D24F	23932960	88.3	83.3
E24F	23870139	87.51	82.35
F24F	23918287	88.71	83.96
B48C	23917176	86.68	82.1
C48C	23980046	86.63	82.1
D48C	23964413	86.94	82.58
E48C	23875214	86.82	81.96
F48C	23873476	87.63	83.29
B48F	23971698	86.96	82.12
C48F	23704116	87.98	83.1
D48F	23932022	87.54	82.71
E48F	23842486	87.71	82.94
F48F	23902921	88.86	84.26
